# Supplementary material for: Chemical Compositions and Chromatic Mechanism of High-Temperature Iron-Series Glazed Wares from the Guangyuan Kiln in Sichuan Province, Southwest China During the Song Dynasty
Source: Materials (Basel). 2024 Dec 19;17(24):6221. doi: 10.3390/ma17246221 (PMC11677136; doi:10.3390/ma17246221)
Supplement: Supplementary file 1 [file materials-17-06221-s001.zip]

Archive with 1 entries (1 files):
- materials-3301562-supplementary.xls
