# Supplementary material for: Chemical Compositions and Chromatic Mechanism of High-Temperature Iron-Series Glazed Wares from the Guangyuan Kiln in Sichuan Province, Southwest China During the Song Dynasty
Source: Materials (Basel). 2024 Dec 19;17(24):6221. doi: 10.3390/ma17246221 (PMC11677136; doi:10.3390/ma17246221)
Supplement: Supplementary file 1 [file materials-17-06221-s001.zip › materials-3301562-supplementary.xls]

## Sheet: Table S1
Table S1 The chemical composition of the high-temperature iron-series glazed ware body in Guangyuan kiln
NO.	Type	SiO2	Al2O3	Fe2O3	K2O	Na2O	CaO	MgO	TiO2
GY-1	Pure black glazed ware	70.26	19.31	3.71	3.17	0.51	0.41	0.95	0.68
GY-2		65.09	23.7	3.15	2.82	0.47	0.46	2.47	0.84
GY-3		66.08	21.17	6.29	2.55	0.03	0.92	1.01	0.94
GY-4		66.21	21.42	5.96	2.99	0.03	0.48	1.09	0.82
GY-5		65.65	24.21	2.68	2.29	0.87	0.66	1.6	1.04
GY-6		67.47	19.86	5.05	2.54	1.03	0.6	1.59	0.85
GY-7		65.2	23.73	2.05	4.03	0.88	1.51	1.02	0.58
GY-8	Hare's fur glazed ware	64.73	24.19	4.27	2.23	0.44	0.69	1.1	1.35
GY-9		68.08	21.75	3.74	1.88	1.04	0.4	1.02	1.09
GY-10		69.57	19.54	4.63	2.25	0.29	0.48	1.44	0.81
GY-11		63.48	28.94	1.81	1.67	0.53	0.43	1.66	0.49
GY-12		70.85	21.83	2.36	1.85	0.04	0.33	0.78	0.96
GY-13		74.22	17.04	2.89	2.14	0.6	0.35	1.07	0.69
GY-14	Glossy brown glazed ware	59.79	28.31	4.62	2.17	0.48	0.49	1.05	2.08
GY-15		67.9	23.42	2.96	1.93	0.26	0.6	0.86	1.07
GY-16		56.21	37.44	1.05	1.14	0.4	1.17	0.95	0.64
GY-17		54.97	36.63	2.28	1.41	0.4	0.36	0.93	2.02
GY-18	Matte brown glazed ware	65.46	18.36	5.3	3.04	1.16	2.95	2.06	0.66
GY-19		67.04	25.79	2.16	1.85	0.36	0.5	0.8	0.5
GY-20		65.73	21.08	6.21	3.18	0.51	0.58	1.01	0.7
GY-21		74.93	16.33	2.97	1.96	0.82	0.38	0.97	0.64
GY-22		69.81	20.25	2.89	3.15	0.29	0.54	1.2	0.87

## Sheet: Table S2
Table S2 The chemical composition table of the high-temperature iron-series glazed ware glaze in Guangyuan kiln
NO.	Type	SiO2	Al2O3	Fe2O3	Na2O	MgO	K2O	CaO	TiO2	MnO	P2O5	Si/Al
GY-1	Pure black glazed ware	68.56	12.15	4.09	0.82	2.27	3.81	6.93	0.37	0.11	0.15	9.59
GY-2		70.2	12.2	4.01	0.87	2.17	3.58	5.54	0.43	0.11	0.11	9.78
GY-3		67.25	12.83	5.85	0.03	2.59	3.13	6.78	0.53	0.11	0.11	8.91
GY-4		65.98	13.08	5.24	0.46	2.8	3.35	7.66	0.43	0.16	0.16	8.58
GY-5		69.4	12.23	4.63	0.66	2.11	3.59	5.91	0.47	0.13	0.12	9.65
GY-6		69.05	12.47	4.34	0.52	2.25	3.74	6.21	0.41	0.12	0.15	9.41
GY-7		67.54	13.22	5.73	1.02	2.6	3.26	5.13	0.52	0.11	0.13	8.69
GY-8	Hare's fur glazed ware	67.97	13.67	5.32	0.57	2.07	3.45	5.47	0.48	0.15	0.12	8.45
GY-8-hf		63.7	14.24	6.85	0.42	3.17	2.99	7.11	0.52	0.19	0.18	-
GY-9		67.35	12.79	6.48	0.03	2.38	3.01	6.49	0.46	0.15	0.13	8.95
GY-9-hf		64.51	13.49	7.58	0.69	2.53	3.1	6.64	0.47	0.18	0.15	-
GY-10		70.74	11.79	4.38	1.37	2.24	3.25	4.8	0.44	0.11	0.11	10.2
GY-10-hf		67.44	13.07	6.53	0.6	2.37	2.98	5.54	0.46	0.13	0.14	-
GY-11		67.08	14.62	5.52	0.03	2.25	3.44	5.45	0.6	0.09	0.15	7.8
GY-11-hf		65.07	14.1	6.55	0.47	2.55	3.43	6.27	0.55	0.13	0.15	-
GY-12		65.21	15.46	5.55	0.27	2.8	3.1	6.06	0.54	0.15	0.15	7.17
GY-12-hf		66.49	14.37	6.08	0.86	2.55	3.26	4.83	0.56	0.12	0.15	-
GY-13		68.51	14.51	5.09	0.03	2.25	3.47	4.45	0.7	0.08	0.14	8.03
GY-14	Glossy brown glazed ware	66.44	13.03	8.13	0.31	2.46	3.14	5.02	0.47	0.16	0.14	8.67
GY-15		65.9	14.4	7.9	0.49	1.72	3.43	4.57	0.59	0.14	0.14	7.78
GY-16		67.72	15.1	7.7	0.51	2.19	2.47	2.7	0.61	0.1	0.07	7.62
GY-17		62.76	17.49	6.95	0.77	3.08	3.82	3.63	0.51	0.09	0.09	6.1
GY-18	Matte brown glazed ware	67.6	13.98	5.22	0.33	2.44	3.59	5.15	0.69	0.13	0.14	8.22
GY-19		65.73	12.74	4.77	0.52	3.05	2.56	9.18	0.44	0.17	0.15	8.77
GY-20		63.98	13.67	5.18	0.8	3.01	3.88	7.86	0.62	0.14	0.2	7.96
GY-21		67.15	11.09	4.33	0.43	2.59	2.61	10.36	0.44	0.11	0.16	10.29
GY-22		65.45	12.58	5.74	0.71	2.63	3.72	7.69	0.48	0.14	0.16	8.84
